# Supplementary material for: MDACl2-Modified SnO2 Film for Efficient Planar Perovskite Solar Cells
Source: Molecules. 2023 Mar 15;28(6):2668. doi: 10.3390/molecules28062668 (PMC10056177; doi:10.3390/molecules28062668)
Supplement: Supplementary file 1 [file molecules-28-02668-s001.zip]

Archive with 1 entries (1 files):
- molecules-2276438-supplementary.pdf
